# Supplementary material for: High percentages of peripheral blood T-cell activation in childhood Hodgkin's lymphoma are associated with inferior outcome
Source: Front Med (Lausanne). 2022 Aug 10;9:955373. doi: 10.3389/fmed.2022.955373 (PMC9399494; doi:10.3389/fmed.2022.955373)
Supplement: Supplementary file 2 [file Table_1.xlsx]

## Sheet: 工作表1
Supplementary Table 1. Comparisons of patients with HL and control groups.
Parameters	All patients（n=52）	L-I-Risk Group (n=27)	H-Risk Group (n=25)	Healthy control (n=30)	Z1	P1	Z2	P2	Z3	P3	Z4	P4
Age (years)	8.54 (2.58-15.92)	8.95 (4.67-14.50)	8.33 (2.58-15.92)	9.12 (3.42-14.75)	0.456	0.673	1.133	0.263	0.81	0.373	1.465	0.469
Boys/girls	44/8	24/3	20/5	27/3	0.002	1.023	1.097	0.275	1.354	0.301	1.594	0.445
CD3+CD4+ T cell (%)	28.82 (10.55-56.07）	29.10 (11.71-56.07)	28.17 (10.55-51.71)	38.95 (35.20-48.20）	-3.319	0.001	3.524	<0.001	-0.565	0.572	-3.912	0.001
CD3+CD8+ T cell (%)	26.90 (15.89-63.31）	26.73 (15.98-55.29)	30.48 (15.89-63.31)	22.55 (19.90-28.10）	2.416	0.016	-2.852	0.004	0.791	0.429	2.983	0.003
CD4+ T cell/CD8+ T cell	1.01 (0.17-2.90)	1.02 (0.39-2.57)	0.90 (0.17-2.90)	1.70 (1.36-2.27)	-4.683	<0.001	4.141	<0.001	-0.678	0.498	-4.846	<0.001
CD3+CD4+CD25+ T cell (%)	7.36 (0.00-27.59)	7.06 (0.46-19.09）	7.36 (0.00-27.59）	7.68 (3.85-13.48)	0.567	0.57	0.456	0.648	0.635	0.526	0.082	0.935
CD3+CD4+HLA-DR+ T cell (%)	13.40（2.90-60.71）	10.09 (2.90-29.29）	23.81 (5.49-60.71)	6.25 (4.56-7.45）	4.747	<0.001	-6.556	<0.001	-3.645	<0.001	6.065	<0.001
CD3+CD4+CD69+ T cell (%)	0.35 (0.00-7.53)	0.30 (0.00-3.32)	0.44 (0.00-7.53)	0.62 (0.12-2.35)	-1.594	0.111	0.857	0.392	0.796	0.426	-1.453	0.146
CD3+CD8+CD25+ T cell (%)	0.95 (0.00-17.60）	1.00 (0.00-13.21)	0.95 (0.00-17.60)	0.83 (0.00-4.43）	1.583	0.113	0.288	0.773	1.354	0.176	0.791	0.429
CD3+CD8+HLA-DR+T cell (%)	42.26 (2.60-93.98）	31.58 (2.60-65.36)	54.10 (14.05-93.98)	9.08 (4.76-16.20）	5.993	<0.001	-7.379	<0.001	-3.507	<0.001	7.211	<0.001
CD3+CD8+CD69+ T cell (%)	1.08 (0.00-13.42）	0.77 (0.00-9.10)	1.86 (0.00-13.42)	1.23 (0.00-2.92）	0.097	0.923	1.868	0.062	1.853	0.064	1.122	0.262
IL-2 (pg/ml)	2.23 (1.00-7.00）	2.00 (1.00-3.90)	3.00 (1.00-7.00)	2.95 (1.00-7.80)	-2.08	0.038	0.002	0.998	2.081	0.037	-1.291	0.197
IL-4 (pg/ml)	2.35 (0.80-12.30)	2.00 (0.80-12.30)	2.70 (0.80-8.30)	2.20 (1.10-7.90)	0.072	0.942	1.395	0.163	1.613	0.107	0.835	0.404
IL-6 (pg/ml)	17.80 (1.00-2068.30)	4.20 (1.00-321.6)	40.20 (1.40-2068.3)	4.25 (1.00-7.90)	1.184	0.237	5.432	<0.001	3.719	<0.001	3.9	<0.001
IL-10 (pg/ml)	5.90 (1.80-163.00）	4.30 (1.80-49.80)	12.90 (2.40-163.00)	2.10 (1.00-6.80)	4.209	<0.001	6.751	<0.001	3.132	0.002	5.661	<0.001
TNF-α (pg/ml)	2.20 (1.00-32.00)	2.10 (1.00-32.00)	2.50 (1.00-18.30)	2.50 (1.00-3.40)	-0.61	0.542	0.832	0.406	1.277	0.202	0.106	0.915
IFN-γ (pg/ml)	4.42 (1.00-53.4）	3.80 (1.00-8.90)	6.40 (1.00-53.40)	4.50(0.90-7.60）	-0.048	0.962	2.258	0.024	2.134	0.033	1.286	0.199
Values were the median (range). Abbreviations: IL, interleukin; TNF-α, tumor necrosis factor- α; IFN-γ, interferon-γ. P1, compared L-I-risk group with controls; P2, compared H-risk group with controls; P3, compared L-I-risk group wtih H-risk group; P4, compared all HL with controls.
